# Supplementary material for: The Effect of Ambient Temperature on Brachypodium distachyon Development
Source: Front Plant Sci. 2019 Aug 21;10:1011. doi: 10.3389/fpls.2019.01011 (PMC6712961; doi:10.3389/fpls.2019.01011)
Supplement: Supplementary file 1 [file Table_1.XLSX]

## Sheet: supplymentary Table S1
Brachypodium accessions and seeds numbers used in the germination assay (germinated at 12°C and 24°C ). GRI: germination rate index. PM: physiologically mature seeds,PM+2: 2 weeks after physiologically mature seeds, PM+4: 4 weeks after physiologically mature seeds

## Sheet: PM
PM
12°C			24°C
Accessions	Seeds used	GRI	Accessions	Seeds used	GRI
BdTR2B	20	40.16	BdTR2B	20	7.96
Gaz8	20	40.08	Gaz8	20	2.89
BdTR2G	20	75.44	BdTR2G	20	3.73
Bd21-3	14	97.99	Bd21-3	14	66.18
Adi10	20	68.32	Adi10	20	39.88
Mon3	20	3.45	Mon3	20	0
BdTR13C	16	122.58	BdTR13C	16	29.71
Bd21	20	12.68	Bd21	20	2.06
BdTR3C	16	44.08	BdTR3C	16	8.56
Bd3-1	11	24.64	Bd3-1	11	13.66
Koz1	20	83.21	Koz1	19	9.33
BdTR1I	16	21.06	BdTR1I	16	5.35
Kah1	20	31.62	Kah1	20	0
BdTR10C	13	0	BdTR10C	13	0
Foz1	17	6.87	Foz1	17	18.2
BdTR11I	17	30.75	BdTR11I	16	8.86
Tek2	19	77.5	Tek2	20	71.94
BdTR5I	14	66.8	BdTR5I	14	49.7
BdTR12C	10	42.87	BdTR12C	11	27.31

## Sheet: PM+2
PM+4
12°C			24°C
Accessions	Seeds used	GRI	Accessions	Seeds used	GRI
BdTR2B	20	144.4	BdTR2B	20	82.48
Gaz8	20	133.73	Gaz8	20	83.76
BdTR2G	20	165.4	BdTR2G	20	165.31
Bd21-3	20	108.24	Bd21-3	12	114.04
Adi10	15	131.79	Adi10	15	108.18
Mon3	19	109.83	Mon3	20	99.37
Bd21	20	136.23	Bd21	20	57.32
BdTR3C	20	135.75	BdTR3C	20	116.8
Bd3-1	11	126.88	Bd3-1	10	166.97
Koz1	20	141.23	Koz1	20	263.73
BdTR1I	13	142.9	BdTR1I	13	157.13
Kah1	20	141.23	Kah1	20	103.01
BdTR10C	13	93.99	BdTR10C	13	0
Foz1	17	87.82	Foz1	17	79.35
BdTR11I	10	112.9	BdTR11I	10	156.23
Tek2	20	104.52	Tek2	20	128.98

## Sheet: PM+4
PM+2
12°C			24°C
Accessions	Seeds used	GRI	Accessions	Seeds used	GRI
BdTR2B	20	126.23	BdTR2B	20	27.34
Gaz8	20	119.56	Gaz8	20	24.09
BdTR2G	20	155.4	BdTR2G	20	80.76
Bd21-3	16	165.81	Bd21-3	16	114.35
Adi10	18	132.71	Adi10	18	87.7
Mon3	20	87.56	Mon3	20	12.94
Bd21	20	103.92	Bd21	20	6.97
BdTR3C	20	133.5	BdTR3C	20	40.71
Koz1	20	122.52	Koz1	20	48.63
BdTR1I	16	130.4	BdTR1I	16	58.17
Kah1	20	136.65	Kah1	20	47.34
BdTR10C	13	117.9	BdTR10C	13	176.23
Foz1	12	66.6	Foz1	12	56.02
BdTR11I	17	103.12	BdTR11I	17	107.47
Tek2	20	93.42	Tek2	20	82.36
